# Supplementary material for: Optical Genome Mapping Reveals and Characterizes Recurrent Aberrations and New Fusion Genes in Adult ALL
Source: Genes (Basel). 2023 Mar 9;14(3):686. doi: 10.3390/genes14030686 (PMC10048194; doi:10.3390/genes14030686)
Supplement: Supplementary file 1 [file genes-14-00686-s001.zip]

Archive with 5 entries (4 files):
- genes-2153564-supplementary/Supplementary documents/
- genes-2153564-supplementary/Supplementary documents/BED file ALL genes S3.bed
- genes-2153564-supplementary/Supplementary documents/Table S1.xlsx
- genes-2153564-supplementary/Supplementary documents/Table S2.pdf
- genes-2153564-supplementary/Supplementary documents/Table S4.xlsx
