# Supplementary material for: Optical Genome Mapping Reveals and Characterizes Recurrent Aberrations and New Fusion Genes in Adult ALL
Source: Genes (Basel). 2023 Mar 9;14(3):686. doi: 10.3390/genes14030686 (PMC10048194; doi:10.3390/genes14030686)
Supplement: Supplementary file 1 [file genes-14-00686-s001.zip › genes-2153564-supplementary/Supplementary documents/Table S1.xlsx]

## Sheet: Tabelle1
Patient	Material	Used volume (patient material in µl needed for a total of 1.5 x 10^6 WBC based on HemoCue-measure)	HMW-DNA concentration ng/µl	TE Dilution	HMW-DNA concentration ng/µl after TE Dilution	Input DNA µl	Concentration labeled DNA ng/µl	Total DNA (>=20 kbp) Gbp	N50 (≥ 20kbp) kbp	Total DNA (≥150 kbp) Gbp	N50 (≥150kbp) kbp	Total DNA (≥150 kbp & minSites ≥9) Gbp	N50 (≥150 kbp & minSites ≥9) kbp	Map rate % (≥150 kbp)	Average label density (≥150kbp) per 100 kbp	Effective coverage X	PLV %	NLV %	RVP coverage X	RVP aligned molecules fraction	Total SVs	Confident SVs	Rare SVs	Rare INS	Rare DEL	Rare INV	Rare DUP	Rare intra_FUSION	Rare inter_TRANS	Confident CNVs	Confident GAIN	Confident LOSS	Confident Aneuploidy	Confident An. GAIN	Confident An. LOSS	Solve version	Access version
target size			35-120 ng/µl		35-120 ng/µl	≤21	4-12		≥150	1500 pre-set	≥230		≥230	≥70	14-17	≥300	3-10	6-15
1	BMA	20	70	-		11	7.2	1983.77	246	1510.44	295.45	1445.89	297.75	92.2	15.21	430.64	3.12	7.49	391.83	0.96	2299	1906	67	9	30	0	10	7	11	9	0	9	0	0	0	Solve3.7_03302022_283	1.7.1.1
2	BMA	30	220	1:4	50	16	6.8	1875.85	210.74	1280.14	284.73	1250.95	286.71	87.7	16.32	354.39	2.99	7.91	314.35	0.93	2007	1630	40	12	21	4	0	1	2	96	96	0	7	7	0	Solve3.7_03302022_283	1.7.1.1
3	BMA	295	230	1:4	40	14	6.3	1931.6	205.88	1243.51	305.25	1215.5	305.25	83.5	16.93	327.86	3.18	9.15	284.92	0.9	1914	1546	50	5	39	0	2	1	0	7	6	1	1	1	0	Solve3.7_03302022_283	1.7.1.1
4	BMA	600	65	-		12	8.5	2063.73	209.25	1510.99	248.04	1458.65	249	93.3	15.42	439.62	2.24	6.88	387.41	0.96	1728	1409	88	18	51	2	14	1	2	14	10	4	0	0	0	Solve3.7_03302022_283	1.7.1.1
5	BMA	640	58	-		13	6.8	1783.38	267.3	1505.87	296.25	1433.9	298.82	91.8	15.39	425.21	2.79	7.34	381.04	0.96	2177	1764	137	18	98	3	14	1	3	1	1	0	0	0	0	Solve3.7_03302022_283	1.7.1.1
6	BMA	625	N/A#	1:2	100	7	12	1636.81	225.98	1149.99	301.13	1125.06	304.1	79.4	17.55	288.56	2.83	12.06	240.05	0.86	1869	1572	47	7	23	1	2	3	11	18	5	13	0	0	0	Solve3.7_03302022_283	1.7.1.1
7	PB	250	75	-		10	6.5	1799.36	295.88	1506.8	333.03	1444.42	336.38	90.5	14.96	422.27	3.38	9.13	381.06	0.94	2046	1622	32	8	12	0	5	3	4	0	0	0	0	0	0	Solve3.7_03302022_283	1.7.1.1
8	BMA	40	94	-		10	10	1887.03	258.75	1513.41	300	1444.31	302.25	92.4	15.65	431.1	3.28	7.5	392.76	0.96	2226	1808	77	9	43	2	13	5	5	3	0	3	0	0	0	Solve3.7_03302022_283	1.7.1.1
9	BMA	1500	54	-		12	4.4	2207.98	214.13	1546.41	270	1492.82	271.5	91.8	15.41	442.68	3.09	7.42	392.97	0.96	2276	1844	77	7	42	3	6	10	9	30	27	3	4	4	0	Solve3.7_03302022_283	1.7.1.1
10	BMA	300	26*	-		21	3.6	2781.52	204.38	1867	261.75	1771.99	263.25	92.9	14.77	531.77	2.57	6.48	463.17	0.96	2246	1833	51	7	30	0	8	2	4	2	2	0	0	0	0	Solve3.7_10192021_74_1	1.7
11	BMA	20	38	-		20	9.4	2415.56	182.63	1520.85	240	1475.81	241.13	89.8	15.52	428.11	2.91	8.24	386.58	0.95	1749	1468	69	17	30	2	7	9	4	4	0	4	0	0	0	Solve3.7_03302022_283	1.7.1.1
Supplementary Table 1: OGM quality metrics
-> abbrevations: BMA = bone marrow aspirate; CNV = Copy Number Variant; CoV = Coefficient of Variation; DEL = deletion; DUP = duplication; INS = insertion; INV = inversion; PB = peripheral blood; SD = standard deviation; SV = Structural Variant; TE = TE buffer (TRIS+EDTA buffer); intra_FUSION intrachromosomal translocation; inter_TRANS = interchromosomal Translocation
-> DNA concentrations >150 ng/µl were diluted using TE buffer and reanalyzed on the following day (adding 1 day of turnaround time).
-> EDTA was used as an anticoagulantic reagent for PB and for BMA
-> confident SVs are definied as: not masked + confidence of SV call above default confidence settings of RVP + at least 5 molecules representing the SV
-> confident CNVs are definied as: CNVs above the default confidence settings for CNVs (0.99; >500 kbp)
-> rare SVs are defined as: confident SV in ≥ 1% of control group (Bionano 179 DLE-1 samples RVP hg19)
# HMW-DNA concentration was too high at initial measurement using Qubit Fluorometer. Dilution was performed and resulted in HMW-DNA concentration within range.
* HMW-DNA concentration below recommended range, sample fulfilled OGM quality metrics
