# Supplementary material for: Optical Genome Mapping Reveals and Characterizes Recurrent Aberrations and New Fusion Genes in Adult ALL
Source: Genes (Basel). 2023 Mar 9;14(3):686. doi: 10.3390/genes14030686 (PMC10048194; doi:10.3390/genes14030686)
Supplement: Supplementary file 1 [file genes-14-00686-s001.zip › genes-2153564-supplementary/Supplementary documents/Table S4.xlsx]

## Sheet: Tabelle1
Patient	Diagnosis	Karyotyping	Interphase-FISH	RT-PCR	OGM results, divided up in:				Concordance OGM to standard diagnostic	Numbers of OGM findings
					Aneuploidies	Translocation and fusion SVs (artifacts excluded)	CNVs (no aneuploidies)* with overlapping ALL genes	Rare deletion, insertion, inversion and duplication SVs overlapping ALL genes		rare SV aberrations affecting ALL genes	number of affected ALL genes in rare SVs	confident CNV aberrations affecting ALL genes (incl. aneuploidies)	Number of affected ALL genes in confident CNV (incl. aneuploidies)	Rare translocation and fusion SVs total	Rare translocation and fusion SVs without artifacts	Identified rare translocation and fusion SVs artifacts	Rare SVs total	Confident gains	Confident losses	Aneuploidy gains	Aneuploidy losses
1	B-ALL	45,XY,der(?7;?9)(q10;q10)?t(9;22)(q34;q11),?der(22)t(9;22),?inc[12]/46,XY[8]	ND	BCR::ABL1 fusion, e1a2 ("minor") transcript	-	t(7;10)(p11.2;q23.33) t(7;10)(p11.2;q25.3) t(9;10)(p23;q23.33) t(9;22)(q34.12;q11.23) BCR::ABL1 t(9;10)(p23;q23.32) fus(10;10)(q23.31;q25.3) fus(10;10)(q23.1;q23.33) fus(10;10)(q23.33;q25.3)	7p22.3p11.1(10487_58047752)x1~2 CARD11, HOXA-gene-cluster, TRG-locus, IKZF1 9p24.3p22.3(14566_15100533)x1~2 JAK2BCR::ABL1-like 9p22.1p13.1(19530382_38769012)x1~2 PAX5 10q23.33q25.3(96204126_117331430)x1~2 BLNKBCR::ABL1-like, PIK3AP1, TLX1, ADD3	9p22.1p21.3(19547101_22071105)x1 CDKN2A, CDKN2B 9p21.3(21779892_22398385)x1 CDKN2A, CDKN2B 4q35.2(190971929_191039246)x1 DUX4	Additional information by OGM	5	4	5	8	18	15	3	67	0	9	0	0
2	B-ALL	46,XX[20]/56,XX,+4,+6,t(9;22)(q34;q11),+11,+14,+14,+17,+21,der(22)t(9;22)(q34;q11),+2mar[1]	ND	BCR::ABL1 fusion, e1a2 ("minor") transcript	+4,+6,+11,+14,+14,+17,+21,+21,+X	t(9;22)(q34.12;q11.23) BCR::ABL1	22q11.1q11.22(16695297_22362338)x2~3 IGL locus, VPREB1	9p21.3(21892169_21996138)x1 CDKN2A 9p21.3(21960524_22009757)x1 CDKN2A, CDKN2B 22q11.22(22364735_22614605)x1 IGL locus, VPREB1 22q11.22(22451137_22531230)x1 IGL locus inv(22)(q11.22q11.22) IGL locus	Additional information by OGM	6	6	6	13	3	2	1	40	96	0	7	0
3	B-ALL	46,XX,t(9;22)(q34;q11)[7]/47,XX,+8,t(9;22)(q34;q11)[9]/46,XX[10]	ND	BCR::ABL1 b3a2 (M-bcr) incl. splice variant e1a2	+8	t(9;22)(q34.11;q11.23) BCR::ABL1	5q31.3(141575253_143527444)x1~2 NR3C1	5q31.3(141589281_143504948)x1 NR3C1 9p21.3(21975986_22009702)x1 CDKN2A, CDKN2B	Concordant	3	5	2	2	4	3	1	50	6	1	1	0
4	B-ALL	46,XX[17]	ND	ND	-	t(9;22)(q34.12;q11.23) BCR::ABL1 fus(12;12)(p13.31;p12.3)	8p23.1(8005203_12075685)x1~2 8p22p12(18811539_35509421)x1~2 PTK2BBCR::ABL1-like 8q11.21(49367155_52163238)x2~3 8q12.1q13.2(58990461_70107297)x2~3 TOX 8q21.11q22.1(76007493_94484407)x2~3 8q22.2(99370080_99963420)x2~3 8q23.1q24.23(107778133_138893066)x2~3 MYC 12p13.31p12.3(9524412_17702171)x1~2 ETV6	ins(1;?)(p12;?) NOTCH2 5q33.3(158149836_158533971)x1 EBF1 7p12.2(50364100_50467354)x1 IKZF1 9p13.2(36977802_37031738)x1 PAX5 11p12(36612933_36644010)x1 RAG2 14q11.2(22897900_22992082)x1 TRA/D locus 14q32.33(106884305_107090509)x1 IGH locus 14q32.33(107128674_107174436)x1 IGH-locus dup(14)(q32.33q32.33) IGH locus 22q11.22(22364735_22614605)x1 IGL locus, VPREB1	Additional information by OGM	10	10	2	2	3	3	0	88	10	4	0	0
5	B-ALL	46,XY[27]	ND	ND	-	t(7;11;14)(q34;q24.1;q32.33) TRB::IGH::MIR100HG	-	2q22.1(136872070_137071384)x1 CXCR4 3q13.2(112049343_112220134)x1 CD200, BTLA 4q31.3(153270647_153384717)x1 FBXW7 8q12.1(60023025_60252501)x1 TOX 9p21.3(21960545_22009737)x1 CDKN2A, CDKN2B 9p13.2(36866460_36987837)x1 PAX5 12p13.2(11802342_12105073)x1 ETV6 12q21.33(92138284_92538906)x1 BTG1 13q14.2(48982360_49074922)x1 RB1 22q11.22(22364735_22614605)x1 IGL locus, VPREB1	Additional information by OGM	12	14	0	0	4	3	1	137	1	0	0	0
6	B-ALL	46,XY,?del(3)(p25p14),t(12;22)(p13;?q13).ish del(12)(p13p13)(ETV6-),t(12;22)(ETV6-;ETV6-)[2]	nuc ish 9p21(CDKN2Ax2),9cen(D9x2)[100],9q34(ABL1x2),22q11(BCRx2)[100]11q23(5'KMT2A,3'KMT2A)x2(5'KMT2A con 3'KMT2Ax2)[100],12p13(3'ZNF384x3,5'ZNF384x2)(3'ZNF384 con 5'ZNF384x2))[92/100],12p13(ETV6x0),21q22(RUNX1x2)(ETV6 con RUNX1x0)[90/100]	ND	-	t(11;12)(p13;p13.2) t(11;12)(p13;p13.2) t(11;12)(p13;p13.31) t(11;12)(p12;p13.31) t(11;12)(p11.2;p13.1) t(12;22)(p13.31;q13.2) EP300::ZNF384 t(3;12)(q13.11;p13.2) t(3;12)(q11.2;p11.22) fus(3;3)(q11.2;q23)	3q13.11q23(104439972_142531540)x1~2 CD200, BTLA 12p13.2p13.1(11510438_12951026)x0~1 ETV6 12p13.1p11.22(12956314_29328422)x1~2 KRASBCR::ABL1-like 12q23.3q24.31(107678901_125862449)x1~2 PTPN11BCR::ABL1-like 17q12q21.31(34223265_44342291)x1~2 STAT5B, STAT3 19p13.3p12(2573435_20517614)x1~2 MLLT1, EPORBCR::ABL1-like, LYL1, KLF2, JAK3, MEF2B	12p13.2p13.1(11638816_12867390)x1 ETV6 14q32.33(107042088_107063472)x1 IGH locus 22q11.22(22394012_22531230)x1 IGL locus	Additional information by OGM	4	4	4	5	14	12	2	47	5	13	0	0
7	B-ALL	46,XX[25]	ND	ND	-	t(7;15)(q22.1;q14) CUX1::NUTM1	-		Additional information by OGM	1	1	0	0	7	3	4	32	0	0	0	0
8	B-ALL	45,X,-Y[11]/46,XY[14]	ND	negative	-	t(Y;20)(p13;q11.221) t(Y;20)(q13.32;q11.221) t(Y;20)(q13.33;q11.21) fus(20;20)(p11.21;q13.32) fus(20;20)(p13;p12.2) fus(20;20)(q11.22;q13.33) fus(20;20)(q11.23;q13.32)	9p21.3(21935795_22528087)x1~2 CDKN2A, CDKN2B 11p13p12(34922010_36591120)x1~2 RAG1 20q11.23q13.32(35050970_57432826)x1~2 SAMHD1	8q12.1(60023025_60252501)x1 TOX 9p21.3(21951393_22534093)x1 CDKN2A, CDKN2B 9p13.2(36924868_37031738)x1 PAX5 11p13p12(34948900_36603620)x1 RAG1 12p12.1(25393193_25540265)x1 KRASBCR::ABL1-like 14q32.33(107042088_107186320)x1 IGH locus 22q11.22(22364735_22614605)x1 IGL locus, VPREB1	Redefined by OGM	7	9	2	3	10	8	2	77	0	3	0	0
9	B-ALL	50,XY,+5,+8,-9,+10,del(11)(q23),+14,+r(?)[16]/46,XY[9]	ND	negative	+5,+8,+10,+14	t(5;11)(q35.1;q24.3) APLP2::NPM1? (potential gene fusion) t(5;11)(q35.2;q23.1) t(5;11)(q35.2;q24.3) t(5;11)(q35.2;q23.1) t(8;13)(q24.22;q21.32) fus(11;11)(q22.3;q24.3) fus(11;11)(q23.1;q25) fus(13;13)(q14.11;q21.31) fus(9;9)(p13.3;q32) fus(9;9)(p24.2;p21.3)	9p24.3p13.3(14566_34222828)x1~2 JAK2BCR::ABL1-like, CDKN2A, CDKN2B 9q32q34.2(115197137_136852821)x1~2 ABL1, NUP214 11q23.1q24.3(110964720_128271186)x1~2 KMT2A	8q12.1(60023025_60252501)x1 TOX 9p22.1p21.3(19883146_24451241)x1 CDKN2A, CDKN2B ins(9;?)(p13.2;?)x1 PAX5 10q25.1(111768430_111872768)x1 ADD3 12q21.33(92199970_92550101)x1 BTG1 14q32.33(107006610_107063472)x1 IGH locus 14q32.33(107030646_107090978)x1 IGH locus 22q11.22(22394012_22534821)x1 IGL locus	Redefined by OGM	8	8	3	4	19	15	4	77	27	3	4	0
10	T-ALL	46,XY,t(9;18)(p10;q10)[10]/46,XY[15]	ND	ND	-	t(12;19)(q14.3;p12) t(9;18)(p13.2;p11.21) fus(11;11)(q23.3;q24.3) KMT2A::PRDM10	-		Additional information by OGM	1	1	0	0	6	5	1	51	2	0	0	0
11	T-ALL	46,XX,t(11;14)(p13;q11)[1]/46,XX,del(6)(q?16q2?4),t(11;14)(p13;q11)[11]/46,XX[13]	ND	ND	-	t(11;14)(p13;q11.2) TRA/D::LMO2 fus(6;6)(q12;q21) fus(6;6)(q12;q22.1) fus(6;6)(q13;q21) fus(6;6)(q14.1;q22.1)	6q12q21(69312166_109494724)x1~2 EPHA7, SEC63	9p21.3(21960580_21996138)x1 CDKN2A 10q23.31(89610941_89921491)x1 PTEN 13q14.2(48981801_49074922)x1 RB1 14q11.2(22307629_22996070)x1 TRA/D locus 14q32.33(107030646_107083780)x1 IGH locus	Concordant	6	7	0	0	13	8	5	69	0	4	0	0
						48		53
Supplementary Table 2: Detailed results of karyotyping, FISH, RT-PCR, and OGM regarding ALL genes
Abbrevations: ND = not done
-> SVs include calls for interchromosomal translocations, intrachromosomal fusions, deletions, insertions, inversions and duplications
-> if multiple SVs of similar nature (e.g. multiple deletions) are overlapping an ALL gene, only the largest SV is listed
-> if a translocation or fusion is marked by more SVs, only one is listed
-> length of SV is alway rounded off
-> deletion SVs and CNV losses sometimes overlap
-> aneuploidies consist of several CNVs; if an aneuploidy is annotated, the ALL genes covered by overlapping CNVs are not additionally mentioned as "ALL genes overlapping confident CNVs"
-> SV nomenclature after ISCN 2020 contain cytobands, deletions (del) contain start and end DLE-1 label positions
-> CNV nomenclature after ISCN 2020 contain cytobands, start and end DLE-1 label positions, and output fractional copy number of the listed segment
-> all rare translocations and fusions in the analyzed samples were visually inspected to exclude "SV artifacts", which are distinguishable from true calls by characteristics like low coverage, low confidence, odd label arrangement or localization in DLE-1 masked regions
-> ALL genes are defined as genes we identified as genes recurrently described as pathogenetically relevant for acute lymphoblastic leukemia, B-ALL or T-ALL, by sighting of standard diagnostics (WHO 2022, GMALL study group) and literature search
-> genes associated with BCR::ABL1-like are marked by superscript "BCR::ABL1-like"
# no focal gene deletions included, only gross structural rearrangements and aneuploidies
* CNVs included: confident CNVs, CNVs larger than 10 Mbp in total (CNV calls next to each other were combined) or CNVs <10 Mbp overlapping ALL-genes, confident CNVs indicating idic 8q in patient 4
